# Supplementary material for: Spen modulates lipid droplet content in adult Drosophila glial cells and protects against paraquat toxicity
Source: Sci Rep. 2020 Nov 18;10:20023. doi: 10.1038/s41598-020-76891-9 (PMC7674452; doi:10.1038/s41598-020-76891-9)
Supplement: Supplementary file 1 — Supplementary Information. [file 41598_2020_76891_MOESM1_ESM.xlsx]

## Sheet: Diff Exp Genes
Data were retrieved from a recently published meta-analysis of microarray datasets comparing the substancia nigra of parkisnon's disease vs control subjects (Kelly J et al. Molecular Brain 2019 Feb 28;12(1):16.)
Only genes with statistically significant differential expression (FDR p-value < 0.05) were retianed.
Gene symbols corresponding to up-regulated vs down-regulated genes are listed bellow
Up-regulated genes		Down-regulated genes
ANAPC16		WDR77
RASEF		TOX4
MALAT1		NTRK2
TNRC6C-AS1		NHP2
SLC22A3		PPME1
TRIM4		DRG1
LOC91548		FAM32A
TRIM38		SLC7A8
TNFRSF10A		C12orf4
MKLN1		TUSC2
TMEM241		HMGB3
LOC100289333		ASH2L
FCGR1B		ILF3
COG8		ZW10
C10orf10		IRGQ
SCD5		CSNK1D
ATP8B1		STOML1
IGFBP5		GSS
MAFF		PARL
NOTCH2NL		BLVRA
JMJD6		PWP1
MKNK2		ASAH1
PRR11		RTN2
DAPP1		ATP6V0A1
ZNF721		ATP6V1F
ELMOD2		BRINP1
SLC35E1		LSM12
NUPR1		BRF2
ZNF160		CKAP4
ZNF277		POP4
DDIT4		PJA1
ARHGEF40		ASS1
MT1G		AFG3L2
FBXW12		STX18
UBQLN4		ATP6V0D1
SCAF4		UMPS
CDKN2C		TOR1A
BAZ1A		CXorf40B
ABCA8		ATMIN
PGF		MARK1
SCAF11		PFDN4
QKI		PARP2
ZNF611		UTP11
HIST1H2BD		ACP2
LHPP		PPP1R7
CDKN1C		NEDD8
SFTPB		NDUFB6
DCLRE1C		ARRB1
PAN2		RETREG3
ZC3HAV1		CRYZL1
DBT		AKAP6
FLT1		GSTA4
CD74		TRAPPC2L
SP3		CHMP1B
SPARC		PI4K2A
GIMAP4		SLC25A6
CLMN		MYL6B
FGFR1		LCMT1
LPP		SAP18
PTBP1		MOB4
ZBTB20		PEX26
PPM1D		COPS8
CUX1		PITPNA
PALLD		MFN2
BHLHE41		LOC103344931
USP34		BECN1
LRP4		KATNB1
RBM48		NIT2
SLC25A16		TBCC
LRRC1		TBCE
TGFB2		SAE1
EPHX1		AP3M2
SH3BP4		IDI1
G3BP1		DENR
COL5A3		SNAPC5
TNIP2		CSPG5
ALMS1		DCTN3
DNA2		MINDY3
HIST2H2BE		FASTKD3
CDH19		SDC2
MAF		SLC35E3
PECAM1		AJAP1
P4HA1		PTS
TBL1X		PSMB7
ANKRD28		POLR3C
ADORA3		CNPY2
KDM3A		OCRL
PDGFRA		TMEM14B
CRY1		FAM20B
FCHSD2		CLCN6
PBXIP1		ATP6V1G1
SNAP23		ATP6V0E2
TGM2		BZW2
WDR41		GOLT1B
MID1IP1		DOPEY1
ACSL1		MAPK1
INPP5D		ICMT
TOB2		NME5
HSPB1		SPATA2L
PODXL		TRPM2
CSAD		RNF14
INSR		NDUFB8
IL17RB		UCHL5
EFHD1		MKKS
CTBP2		SEC61A2
MARCH8		GSPT2
FRYL		TIMM8B
HIST1H2AC		PKNOX2
FKSG49		ACLY
ZNF175		CDC27
MID1		PHLPP2
FA2H		NDN
SMC1A		PLEKHA5
LRP10		TPGS2
TMCC1		FUCA1
MSX1		CCDC92
RNF130		SNRNP25
RUFY1		HARS
SGMS1		DYNC1LI1
PXDC1		MAN1C1
SELENOP		HS2ST1
CPQ		ACVR1B
HDAC1		PINK1
TAOK2		GSTM3
CEBPD		DLG2
PTMA		HMCES
DDX39A		DDX42
CFLAR		PLCH1
BANP		UQCR10
CLK1		NNT
TRPS1		TSN
KRCC1		MEAF6
SLC30A1		TIPRL
BCAT2		TASP1
DIP2A		OXCT1
KANK1		PSMD4
VASH1		LINC01963
CDK5RAP3		MAPK8IP3
ZCCHC8		LIMK2
VCAN		TIMM10
CTDSP2		PSMD2
MLXIP		EIF4G3
SERTAD2		WDR37
MORC4		GCC2
ZHX2		GAPDH
VEZF1		DCAF6
OPHN1		DHDDS
CASP1		RETREG2
MAN2A1		TXNL1
ZBTB16		ASTN1
NHLRC2		NDUFA9
ABCC10		SAMM50
HBP1		CCDC181
RBM6		CIAPIN1
EFEMP2		DDX25
MAT2A		ARF5
MAP3K11		SPOCK2
TAF4		PIK3R3
TAF5		SFXN1
BCL6		CDH10
GUSB		FRY
MAPT		PEX7
HLA-F		PEX19
MORC2		RNMT
PHF20		RAB11A
KCNMB4		ADH5
RAP1A		AGK
RPS6KA1		GUF1
ING1		ZWINT
MCM7		CNTNAP1
PLOD3		B4GALT5
SNRNP70		TTC37
CALD1		TMEM151B
FAM208A		BEX3
SLTM		CCDC85B
EWSR1		ADGRL2
PABPN1		WDR61
TCF3		DNAJA2
TAOK3		LRPPRC
SRSF1		GYG1
RALGDS		C5orf22
TNS1		RAP1GAP
RGCC		C20orf27
H2AFX		PDE8B
TJAP1		MAPK10
SLCO3A1		ATG12
CCNG1		EMC1
EEF1D		TERF2IP
ZNF32		FIBP
TAL1		SLC25A44
KTN1		AIMP2
TSPO		IDS
C2orf42		HNRNPD
KANK2		SLC25A36
CALCOCO2		NOLC1
NFIB		PSMD12
FBXW4		EIF4E
KIAA0930		HTR2A
WWC3		RFK
RGL2		EXTL2
CHD7		TUBB
ZNF692		ZNF226
TMC6		ACTR3B
FXYD5		CAMK2G
ATP11B		APOO
SLC12A7		RNF10
TCF12		PSMD1
CRTC3		HK1
PLOD1		SMS
SIRT1		FABP7
POU2F1		ALAS1
PELI1		UQCRB
STAG1		ATP1A1
ECHDC2		TMEM30A
CNOT2		TIMM17A
STK38		MCAT
PABPC3		IMMT
PHLPP1		USP14
DOCK4		VCAM1
PABPC1		DLD
KCNJ2		EIF2S1
SIRT2		DDX24
SHMT2		AP2A2
TULP3		ATOX1
TBC1D2B		COX7A2L
KDM6B		VWA5A
BANF1		PRKAR2B
LUC7L3		CLPTM1
ZZZ3		RC3H2
RELA		NDUFA5
NSUN5		ARFGEF1
ZRSR2		EHBP1
TF		NDUFA6
KAT2A		TMEM14A
AUP1		SCAMP5
SHC2		OPTN
PIAS4		CHCHD2
SAFB2		LMO3
VPS13C		TPI1
KIAA1551		POLR2K
ABL1		CCNH
DESI2		NDUFB2
SUN2		ARIH1
PHF3		IQSEC1
MUTYH		GRM5
MFNG		TMCO1
DIP2C		GABRB1
UGDH		TMEM97
LRRC37A2		ATP5B
RRP1B		CERK
RPL38		COPS4
KDM4C		TXNDC9
BIN1		SLC25A12
KATNBL1		MPPED2
NAA16		ARPC5L
LDLRAP1		HRASLS
CXXC1		R3HDM1
SRRT		ARHGAP24
KANSL2		PIN1
ZNF34		OAT
MZF1		SLC25A32
CRYAB		LIN7B
SETD2		PSMC2
REPIN1		RBFOX2
MUM1		BLCAP
RUBCN		PBLD
FAM53B		INPP4A
VPS54		C3orf14
SPSB3		OPN3
GPM6B		PPP2R2B
PNISR		GALNT11
SIRT7		TOMM70
MUS81		SRP19
MYO9B		PITPNB
GPS2		SYNCRIP
CHST3		GRSF1
TAZ		FBXO21
RBM28		ATXN7L3B
SPEN		NDUFA2
GCN1		ARL3
METTL4		PTN
PRPF4B		PRPS1
RACGAP1		VAV3
FAM50A		GLOD4
RING1		RAB14
PHF1		HDGFRP3
SZRD1		SRPRB
HAUS5		ABCA11P
HNRNPH3		TMEM185B
ITSN2		RTF1
PACS2		PFKM
RBL2		SEPT7
CCP110		ATP5L
SF3B1		CTNNA2
C7orf26		MTMR4
N4BP2L2		VAPB
MED20		OSBP
SASH1		ST3GAL5
KAZN		PID1
KAT6A		RAB3GAP1
GMEB2		RAP2A
STAG2		SLC25A3
NR3C1		GSTO1
PHF10		CYR61
CHD9		NME1
PPM1B		CAMLG
KDSR		APLP2
		ARL8B
		MRPL15
		RUNDC3B
		ATP2A2
		SLC1A2
		MMD
		ITFG1
		SLIT1
		SCRN1
		C1orf216
		VAMP4
		MED7
		ADGRB3
		PAFAH1B1
		GARS
		BCAS2
		SLC1A1
		MAGED1
		PHF24
		CCDC6
		RCN2
		MKRN1
		CRBN
		MYH10
		PYROXD1
		B4GAT1
		PPIP5K2
		PPP2R5C
		TMEM246
		ARL1
		ZMYM4
		PPP2CA
		PFN2
		HINT1
		MYCBP2
		IMPACT
		PSMC1
		DNM1L
		PPIA
		ISCA1
		CAMK2B
		TLK1
		WDR7
		PPP2R5E
		APC
		PDE4D
		EIF1AX
		HNRNPA0
		TCEAL2
		RAB1A
		NBEA
		PSMB4
		ATP6V1E1
		STS
		IDH3A
		DDA1
		ARF3
		IMPA1
		RAB3A
		GLRX2
		FAM216A
		NUP50
		SRSF3
		UBE2V2
		LAPTM4B
		ATXN10
		LBH
		PJA2
		ARF4
		HMGCR
		TUBA1C
		NDUFS1
		ARPP19
		DMXL2
		OAZ2
		SLC25A4
		CLTC
		SEH1L
		KRAS
		ZNF365
		HSPA9
		VDAC3
		NETO2
		CYFIP2
		SRPK2
		PTDSS1
		ATP2B2
		UBE2B
		DEAF1
		HBS1L
		GPI
		PTP4A1
		PAM
		GNB5
		RB1CC1
		PEG3
		LRRC49
		FAM49A
		GPD1L
		TRAPPC13
		RAB15
		CIRBP
		SNRK
		IARS
		YWHAB
		EFR3A
		PTPRG
		ATP5A1
		WDR47
		REEP5
		C14orf2
		SCAMP1
		MYRIP
		NLK
		SHOC2
		MAP1B
		NDRG3
		NDUFV2
		GNB1
		STXBP1
		PEX11B
		SH3GLB2
		SYNGR1
		LRRN3
		ADGRB2
		DNAJB9
		EPB41L1
		TTC19
		STAU2
		CD200
		USP33
		XIAP
		PDXK
		CERS6
		SHANK2
		DDX1
		LRRTM2
		DSTN
		PFKP
		DZIP3
		KCND3
		PCLO
		PCYOX1L
		ENSA
		NRN1
		PIP5K1B
		ATP6V1C1
		ISCU
		PRKCB
		CDK14
		SUB1
		TOMM20
		DKK3
		TSPYL5
		RTCA
		NDUFAF4
		FKBP1B
		SLC30A9
		SSR3
		CHL1
		THY1
		PTPRN2
		HMGCS1
		TUBA1B
		GABARAPL1
		ATP5G3
		AK5
		CDC42
		PSMD14
		IDH3B
		UBE2N
		GHITM
		PREPL
		SRD5A1
		KIFAP3
		ADAM22
		RUNDC3A
		MAP3K9
		NR4A2
		RANBP9
		FBXO9
		KIF3C
		NRIP3
		KIAA0513
		PRKAR1A
		SEPT6
		RGS7
		OSBPL10
		RFPL1S
		TPD52
		TSPYL1
		PLCB1
		PNMAL1
		MTX2
		RAB6B
		RTN3
		PI4KA
		AGPS
		UQCRC2
		CD55
		SLC12A5
		KIAA1107
		ZNF720
		YPEL5
		NDFIP1
		DYNLL2
		BCAT1
		KIF5A
		ENO2
		KLC2
		DPY19L2P2
		NSG1
		SMYD2
		PLPPR4
		ACTR2
		TUBB4B
		TRIM36
		DGKB
		SH3GL2
		GPRASP1
		RAN
		SPIN1
		DNM3
		CAP2
		CRMP1
		SERINC3
		ATP6V1G2
		PBX1
		ATP6V1B2
		ATP6V1H
		PRKACB
		TAGLN3
		ATP6AP2
		DDHD2
		YWHAH
		ST6GALNAC5
		SUCLA2
		PCMT1
		TUBB2A
		RAB2A
		ARHGEF9
		TPBG
		NECAP1
		DYNC1I1
		ATP8A2
		ITPR1
		ACTR10
		NDRG4
		TRAF3IP1
		GSK3B
		PPP1R2
		CDK5R1
		ANK2
		SLC25A22
		TBC1D30
		B3GALNT1
		ATP1B1
		RABGAP1L
		NPTN
		SIPA1L1
		ADD2
		G3BP2
		MSANTD3
		GUCY1B3
		B4GALT6
		PEG10
		PGK1
		MDH2
		RNF170
		SLC9A6
		TSPAN13
		AASDHPPT
		AKAP12
		SCG5
		ARMT1
		CHGA
		MOAP1
		BEX1
		NCALD
		DYNLT3
		OPA1
		PAK3
		HLF
		AFDN
		ATP6V1A
		TOMM22
		TUBB3
		TMX4
		NAP1L3
		FAM3C
		CHRNB3
		TRIM37
		HECW2
		HSPA12A
		PPFIA2
		TUBA4A
		RCAN2
		SNCA
		NREP
		ATP6V1D
		TMEM35A
		SYNJ1
		DIRAS2
		SYNGR3
		PPP2R2C
		CDS2
		L1CAM
		INA
		ACOT7
		PLD3
		RPH3A
		RTN1
		NELL2
		GLRB
		ZBTB8OS
		AMPH
		DNAJC10
		SCN3A
		GABBR2
		BASP1
		TBC1D9
		CADPS2
		ARHGDIG
		RAPH1
		NSF
		NAP1L2
		HMP19
		TPM3
		UCHL1
		GNG3
		ALDH1A1
		FRRS1L
		PPP3CB
		PNMA2
		GLS
		DNM1
		STRN
		CHN1
		ADAM23
		RABL3
		SMIM14
		CNR1
		TCAF1
		PAIP1
		ATXN3
		MYT1L
		MRPS25
		DCLK1
		MCF2
		DCUN1D5
		LRFN5
		MLLT11
		MTCH2
		NEPRO
		YWHAZ
		SLC35F1
		NDUFB9
		KANK4
		EAF1
		GAP43
		NEFM
		MDH1
		SCG2
		RAB18
		SNX10
		GRIA3
		ERC2
		SV2A
		NRXN1
		RBM3
		RIMS3
		CHGB
		OLFM1
		NIPAL3
		NTPCR
		LYRM7
		GOT1
		SULT4A1
		SLC39A9
		MAPK8
		RALYL
		CDH8
		CNTNAP4
		FAM204A
		USMG5
		NEFL
		PCDH8
		ELP3
		REEP1
		HPRT1
		COL4A3BP
		C11orf74
		SAMD12
		B3GNT2
		SYT1
		SNAP91
		AGPAT4
		GBE1
		MRPL32
		SNAP25
		RGS4
		MAGEE1
		STMN2
		CDC42SE2
		VSNL1
		PCDH10
		BEX2
		FGF13
		GFM1
		EIF2S3
		MINOS1
		MRPL1
		CFL2
		WNK3
		NDUFAF5
		BTBD10
		TMEM255A
		TUB
		PGM2L1
		CADPS
		RET
		SCN3B
		UHMK1
		MFSD6
		GLDN
		TRAPPC6B
		OCIAD1
		SV2C
		GDAP1
		SLC18A2
		IMPAD1
		UNC13C

## Sheet: Diff Exp Astro Genes
The list of genes identified as up-regulated or down-regulated in the substancia nigra of PD patients was submitted to a tissue enrichment analysis using the TargetMine webtool (Chen YA et al. Front Genet 2019 Oct 9;10:934).
Only genes previously demonstrated to be expressed by human astrocytes were retained and are listed below
Gene symbols corresponding to up-regulated vs down-regulated astrocyte-expressed genes are listed bellow
SPEN is highlighted in yellow
Up-regulated astrocyte-expressed genes		Down-regulated astrocyte-expressed genes
ABCA8		AASDHPPT
ABL1		ACLY
ACSL1		ACOT7
ALMS1		ACP2
ANAPC16		ACTR10
ANKRD28		ACTR2
ARHGEF40		ACVR1B
ATP11B		ADAM23
ATP8B1		ADD2
AUP1		ADGRB2
BANF1		ADGRL2
BAZ1A		ADH5
BCL6		AFDN
BHLHE41		AFG3L2
BIN1		AGPAT4
CALCOCO2		AGPS
CALD1		AIMP2
CCNG1		AK5
CDK5RAP3		AKAP12
CDKN1C		ALAS1
CDKN2C		AMPH
CEBPD		ANK2
CFLAR		AP2A2
CHD9		APC
CHST3		APLP2
CNOT2		APOO
CPQ		ARF3
CRTC3		ARF4
CRY1		ARF5
CRYAB		ARFGEF1
CTBP2		ARHGAP24
CTDSP2		ARIH1
CUX1		ARL1
DBT		ARL3
DCLRE1C		ARL8B
DDIT4		ARMT1
DDX39A		ARPC5L
DESI2		ARPP19
DIP2C		ASAH1
DOCK4		ASS1
EEF1D		ATG12
EFEMP2		ATMIN
EFHD1		ATOX1
ELMOD2		ATP1A1
EPHX1		ATP1B1
EWSR1		ATP2A2
FAM50A		ATP5F1A
FBXW12		ATP5MD
FGFR1		ATP5MG
FLT1		ATP5MPL
FXYD5		ATP6AP2
G3BP1		ATP6V0D1
GPM6B		ATP6V0E2
GUSB		ATP6V1A
H2AC6		ATP6V1B2
H2AX		ATP6V1C1
H2BC21		ATP6V1D
H2BC5		ATP6V1E1
HBP1		ATP6V1F
HDAC1		ATP6V1G1
HLA-F		ATP6V1H
HNRNPH3		ATXN10
HSPB1		ATXN7L3B
IGFBP5		B3GALNT1
INSR		B3GNT2
ITSN2		B4GALT5
JMJD6		B4GALT6
KANK1		B4GAT1
KANK2		BASP1
KANSL2		BCAS2
KAT6A		BCAT1
KATNBL1		BECN1
KAZN		BEX1
KCNJ2		BEX2
KDSR		BEX3
KIAA0930		BLCAP
KRCC1		BLVRA
KTN1		BPNT2
LOC100289333		BRINP1
LPP		BZW2
LRP10		C12orf4
LRP4		C1orf216
LRRC1		C20orf27
LRRC37A2		C3orf14
LUC7L3		C5orf22
MAF		CADPS
MAFF		CAMLG
MALAT1		CAP2
MAN2A1		CCDC6
MAT2A		CCDC85B
MCM7		CCDC92
METTL4		CCN1
MID1		CCNH
MID1IP1		CD200
MKNK2		CD55
MORC4		CDC27
MSX1		CDC42
MT1G		CDC42SE2
N4BP2L2		CDH10
NFIB		CDH8
NOTCH2NLA		CDK14
NR3C1		CDK5R1
NUPR1		CERK
OPHN1		CERS6
P4HA1		CERT1
PABPC1		CFL2
PABPC3		CHCHD2
PABPN1		CHL1
PALLD		CHMP1B
PBXIP1		CHN1
PDGFRA		CIAPIN1
PELI1		CIRBP
PGF		CKAP4
PHF1		CLPTM1
PHF10		CLTC
PHF20		CNPY2
PHF3		CNR1
PLOD1		CNTNAP1
PLOD3		COPS4
PNISR		COPS8
PODXL		COX7A2L
PPM1B		CRBN
PPM1D		CRMP1
PRPF4B		CRYZL1
PRR11		CSNK1D
PTBP1		CSPG5
PTMA		CYFIP2
PXDC1		CYRIA
QKI		DCAF6
RACGAP1		DCLK1
RALGDS		DCTN3
RAP1A		DCUN1D5
RASEF		DDA1
RBL2		DDHD2
RBM6		DDX1
RELA		DDX24
REPIN1		DDX42
RGL2		DENR
RNF130		DKK3
RPL38		DLD
RRP1B		DMXL2
RUFY1		DNAJA2
SASH1		DNAJB9
SCAF11		DNAJC10
SCD5		DNM1
SELENOP		DNM1L
SERTAD2		DNM3
SETD2		DRG1
SF3B1		DSTN
SH3BP4		DYNC1I1
SHMT2		DYNLL2
SLC30A1		DYNLT3
SLC35E1		DZIP3
SLCO3A1		EFR3A
SLTM		EHBP1
SMC1A		EIF1AX
SNAP23		EIF2S1
SNRNP70		EIF2S3
SP3		EIF4E
SPARC		EIF4G3
SPEN		ELP3
SRRT		EMC1
SRSF1		ENO2
STAG1		ENSA
STAG2		EOLA2
STK38		EPB41L1
SZRD1		EXTL2
TAOK2		FABP7
TASOR		FAM20B
TBC1D2B		FAM216A
TBL1X		FAM32A
TCF12		FAM3C
TCF3		FASTKD3
TGFB2		FBXO21
TGM2		FBXO9
TMCC1		FGF13
TNIP2		FIBP
TNS1		FKBP1B
TRIM4		FRRS1L
TRPS1		FRY
TSPO		FUCA1
TULP3		G3BP2
UGDH		GABARAPL1
USP34		GABBR2
VCAN		GABRB1
VEZF1		GALNT11
VPS13C		GAP43
VPS54		GAPDH
WDR41		GARS1
WWC3		GBE1
ZBTB20		GDAP1
ZC3HAV1		GFM1
ZCCHC8		GHITM
ZNF160		GLRB
ZNF277		GLRX2
ZNF611		GLS
ZNF721		GNB1
		GNB5
		GOLT1B
		GOT1
		GPD1L
		GPI
		GRIA3
		GRSF1
		GSK3B
		GSPT2
		GSS
		GSTA4
		GSTM3
		GSTO1
		GUCY1B1
		GUF1
		GYG1
		HARS1
		HDGFL3
		HECW2
		HINT1
		HK1
		HMGB3
		HMGCR
		HMGCS1
		HNRNPA0
		HNRNPD
		HPRT1
		HS2ST1
		HSPA12A
		HSPA9
		IARS1
		ICMT
		IDH3A
		IDH3B
		IDI1
		IDS
		IFTAP
		ILF3
		IMMT
		IMPA1
		IMPACT
		INA
		INPP4A
		ISCA1
		ISCU
		ITFG1
		KCND3
		KIF3C
		KIF5A
		KIFAP3
		KRAS
		LAPTM4B
		LBH
		LCMT1
		LIMK2
		LINC01963
		LRPPRC
		LRRC49
		LRRN3
		LSM12
		LYRM7
		MAGED1
		MAN1C1
		MAP1B
		MAPK1
		MDH1
		MDH2
		MED7
		MICOS10
		MKKS
		MKRN1
		MLLT11
		MMD
		MOAP1
		MOB4
		MPPED2
		MRPL1
		MRPL15
		MRPL32
		MSANTD3
		MTCH2
		MTMR4
		MTX2
		MYCBP2
		MYH10
		MYL6B
		NAP1L3
		NBEA
		NDFIP1
		NDN
		NDRG3
		NDRG4
		NDUFA2
		NDUFA6
		NDUFA9
		NDUFB2
		NDUFB6
		NDUFB8
		NDUFB9
		NDUFS1
		NDUFV2
		NECAP1
		NEDD8
		NEFL
		NEFM
		NEPRO
		NETO2
		NHP2
		NIPAL3
		NIT2
		NLK
		NME1
		NME5
		NNT
		NOLC1
		NPTN
		NREP
		NRIP3
		NRN1
		NSF
		NTPCR
		NTRK2
		NUP50
		OAT
		OAZ2
		OCIAD1
		OCRL
		OPA1
		OPN3
		OPTN
		OSBP
		OSBPL10
		OXCT1
		PAFAH1B1
		PAIP1
		PAK3
		PAM
		PBLD
		PBX1
		PCDH10
		PCDH8
		PCLO
		PCMT1
		PDXK
		PEG10
		PEG3
		PEX7
		PFDN4
		PFKM
		PFKP
		PFN2
		PGAP4
		PGK1
		PGM2L1
		PI4KA
		PID1
		PIK3R3
		PIN1
		PINK1
		PITPNA
		PITPNB
		PJA1
		PKNOX2
		PLAAT1
		PLCB1
		PLD3
		PLEKHA5
		PLPPR4
		PNMA2
		PNMA8A
		POLR2K
		POLR3C
		POP4
		PPIA
		PPIP5K2
		PPME1
		PPP1R2
		PPP1R7
		PPP2CA
		PPP2R2B
		PPP2R5C
		PPP2R5E
		PPP3CB
		PREPL
		PRKACB
		PRKAR1A
		PRKAR2B
		PRPS1
		PSMB4
		PSMB7
		PSMC1
		PSMC2
		PSMD1
		PSMD12
		PSMD14
		PSMD2
		PSMD4
		PTDSS1
		PTN
		PTP4A1
		PTPRG
		PTPRN2
		PTS
		PWP1
		PYROXD1
		R3HDM1
		RAB11A
		RAB14
		RAB18
		RAB1A
		RAB2A
		RAB3GAP1
		RABGAP1L
		RABL3
		RAN
		RANBP9
		RAP2A
		RAPH1
		RBFOX2
		RBM3
		RC3H2
		RCAN2
		RCN2
		REEP5
		RETREG2
		RETREG3
		RFK
		RGS4
		RNF10
		RNF14
		RNMT
		RTCA
		RTN1
		RTN3
		RUNDC3B
		SAE1
		SAMD12
		SAMM50
		SAP18
		SCAMP1
		SCG2
		SCG5
		SCN3A
		SCRN1
		SDC2
		SEH1L
		SEPTIN6
		SEPTIN7
		SERINC3
		SFXN1
		SH3GLB2
		SHANK2
		SHOC2
		SIPA1L1
		SLC1A1
		SLC25A3
		SLC25A32
		SLC25A36
		SLC25A4
		SLC25A6
		SLC30A9
		SLC35F1
		SLC39A9
		SLC9A6
		SMIM14
		SMS
		SMYD2
		SNAP25
		SNAPC5
		SNCA
		SNRK
		SNRNP25
		SPIN1
		SRD5A1
		SRP19
		SRPK2
		SRPRB
		SRSF3
		SSR3
		ST3GAL5
		ST6GALNAC5
		STMN2
		STRN
		STS
		STXBP1
		SUB1
		SUCLA2
		SV2A
		SYNCRIP
		SYNGR1
		SYNGR3
		SYNJ1
		SYT1
		TAGLN3
		TBC1D9
		TBCE
		TCAF1
		TCEAL2
		TERF2IP
		THY1
		TIMM10
		TIMM17A
		TIMM8B
		TIPRL
		TMCO1
		TMEM14A
		TMEM14B
		TMEM185B
		TMEM30A
		TMEM35A
		TMEM97
		TMX4
		TOMM20
		TOMM22
		TOMM70
		TOR1A
		TOX4
		TPBG
		TPD52
		TPGS2
		TPI1
		TPM3
		TRAPPC2L
		TRIM36
		TRIM37
		TSN
		TSPAN13
		TSPYL1
		TSPYL5
		TTC19
		TTC37
		TUB
		TUBA1B
		TUBA1C
		TUBA4A
		TUBB
		TUBB2A
		TUBB3
		TUBB4B
		TXNDC9
		TXNL1
		UBE2B
		UBE2N
		UBE2V2
		UCHL1
		UCHL5
		UHMK1
		UMPS
		UQCR10
		UQCRB
		UQCRC2
		USP14
		USP33
		UTP11
		VAMP4
		VAPB
		VCAM1
		VDAC3
		VSNL1
		VWA5A
		WDR47
		WDR61
		WNK3
		XIAP
		YPEL5
		YWHAB
		YWHAH
		YWHAZ
		ZBTB8OS
		ZMYM4
		ZNF365
		ZWINT

## Sheet: Enrichment up-reg genes
The list of genes identified as up-regulated in the substancia nigra of PD patients was submitted to a functional enrichment analysis using the BioPlanet 2019 webtool (Huan R et al. Front Pharmacol. 2019 Apr 26;10:445) embeded in the enrichment analysis plateform Enrichr (Kuleshoc MV et al. Nucleic Acids Res 2016 Jul 8;44(W1):W90-7).
Gene ontology terms, adjusted p-value and identified genes (depicted as gene symbols) annotated with the corresponding GO terms are listed bellow
Term	Adjusted P-value	Genes
Meiotic synapsis	0.0305644	STAG1	STAG2	H2AFX	SMC1A	HIST1H2AC	HIST2H2BE	HIST1H2BD
Gene expression	0.0462725	ZNF175	CHD9	HDAC1	SRSF1	HSPB1	NR3C1	PTBP1	PABPN1	SNRNP70	RPL38	TBL1X	SF3B1	HIST1H2AC	POU2F1	ZNF160	H2AFX	ZNF34	SMC1A	HIST2H2BE	PAN2	KAT2A	NFIB	EEF1D	CNOT2	MED20	PABPC1	ZNF611	TAF5	TAF4	HIST1H2BD
Meiosis	0.0481952	STAG1	STAG2	H2AFX	SMC1A	HIST1H2AC	HIST2H2BE	HIST1H2BD

## Sheet:  Enrichment down-reg genes
The list of genes identified as down-regulated in the substancia nigra of PD patients was submitted to a functional enrichment analysis using the BioPlanet 2019 webtool (Huan R et al. Front Pharmacol. 2019 Apr 26;10:445) embeded in the enrichment analysis plateform Enrichr (Kuleshoc MV et al. Nucleic Acids Res 2016 Jul 8;44(W1):W90-7).
Gene ontology terms, adjusted p-value and identified genes (depicted as gene symbols) annotated with the corresponding GO terms are listed bellow
Lipid-related GO terms are highlighted in yellow
Term	Adjusted P-value	Genes
Oxidative phosphorylation	3.3682e-13	ATP6V1A	NDUFB9	NDUFB8	UQCRB	NDUFB6	ATP5A1	NDUFB2	ATP5G3	UQCR10	ATP5L	ATP5B	ATP6V1H	ATP6V1E1	NDUFV2	ATP6V0E2	ATP6V1D	ATP6V1C1	ATP6V0A1	ATP6V1F	NDUFA9	ATP6V1G1	ATP6V1G2	NDUFA6	NDUFA5	ATP6AP2	NDUFA2	COX7A2L	ATP6V1B2	NDUFS1	UQCRC2	ATP6V0D1
Metabolism	2.5058e-11	GALNT11	CERK	DGKB	PITPNB	ENO2	GLS	COL4A3BP	OSBP	ATP6V1E1	GYG1	ATP6V1G1	ATP6V1G2	OCRL	MED7	INPP4A	ACLY	COX7A2L	SMS	UQCRC2	HPRT1	ATP6V0D1	PI4K2A	ATP6V1A	IDI1	UQCRB	ITPR1	PIK3R3	AK5	MTMR4	ADH5	OAZ2	ATP5L	ATP5B	PTDSS1	PGK1	ST3GAL5	ATP6V1H	PIP5K1B	NDUFV2	ATP6V1D	ATP6V1C1	ATP6V0A1	ATP6V1F	B3GALNT1	GOT1	MCAT	SYNJ1	GNB1
Tricarboxylic acid (TCA) cycle and respiratory electron transport	2.1704e-08	NDUFA9	NDUFB9	NDUFB8	NDUFA6	UQCRB	NDUFB6	NDUFA5	MDH2	ATP5A1	NDUFA2	NDUFB2	UQCR10	ATP5L	ATP5B	COX7A2L	SUCLA2	NNT	IDH3B	NDUFS1	UQCRC2	NDUFV2	DLD	IDH3A
Parkinson's disease	2.91517e-08	NDUFA9	NDUFB9	NDUFB8	NDUFA6	UQCRB	NDUFB6	NDUFA5	ATP5A1	NDUFA2	NDUFB2	ATP5G3	UQCR10	ATP5B	COX7A2L	UCHL1	PINK1	VDAC3	NDUFS1	UQCRC2	NDUFV2	SLC25A4	SLC18A2	SLC25A6	SNCA
Transferrin endocytosis and recycling	5.21262e-08	ATP6V1A	ATP6V1G1	ATP6V1G2	ATP6V1B2	ATP6V1H	ATP6V0E2	ATP6V1E1	ATP6V0D1	ATP6V1D	ATP6V1C1	ATP6V0A1	ATP6V1F
Alzheimer's disease	1.73824e-07	GSK3B	NDUFB9	NDUFB8	UQCRB	NDUFB6	ATP5A1	ITPR1	NDUFB2	ATP2A2	ATP5G3	UQCR10	ATP5B	PPP3CB	MAPK1	NDUFV2	SNCA	NDUFA9	NDUFA6	NDUFA5	NDUFA2	COX7A2L	NDUFS1	UQCRC2	PLCB1	GAPDH	CDK5R1
Vibrio cholerae infection	1.83917e-07	ATP6V1A	ATP6V1G1	ATP6V1G2	PRKCB	SEC61A2	ATP6V1B2	ATP6V1H	ATP6V1E1	ATP6V0D1	ATP6V0E2	PRKACB	ATP6V1D	ATP6V1C1	ATP6V0A1	ATP6V1F
Collecting duct acid secretion	2.33292e-07	ATP6V1A	ATP6V1G1	ATP6V1G2	ATP6V1B2	ATP6V0E2	ATP6V1E1	ATP6V0D1	ATP6V1D	ATP6V1C1	ATP6V0A1	ATP6V1F
Electron transport chain	2.40628e-07	NDUFA9	NDUFB9	NDUFB8	NDUFA6	UQCRB	NDUFB6	NDUFA5	ATP5A1	NDUFA2	NDUFB2	ATP5G3	UQCR10	ATP5L	ATP5B	COX7A2L	NDUFS1	UQCRC2	NDUFV2	SLC25A4	SLC25A6
Transmission across chemical synapses	2.98454e-07	CAMK2B	SNAP25	GABRB1	RAB3A	STXBP1	SLC1A1	SLC1A2	AP2A2	NCALD	GLS	GNG3	EPB41L1	NEFL	MAPK1	PRKACB	CAMK2G	GRIA3	SLC18A2	NSF	GABBR2	CHRNB3	SYT1	PRKCB	ARHGEF9	GNB1	GNB5	PLCB1
Latent infection of Homo sapiens with Mycobacterium tuberculosis	5.45131e-07	ATP6V1A	ATP6V1G1	ATP6V1G2	ATP6V1B2	ATP6V1H	ATP6V0E2	ATP6V1E1	ATP6V0D1	ATP6V1D	ATP6V1C1	ATP6V0A1	ATP6V1F
Huntington's disease	5.58872e-07	NDUFB9	NDUFB8	UQCRB	NDUFB6	CLTC	ATP5A1	ITPR1	NDUFB2	ATP5G3	UQCR10	AP2A2	ATP5B	GRM5	NDUFV2	POLR2K	NDUFA9	NDUFA6	NDUFA5	NDUFA2	COX7A2L	VDAC3	NDUFS1	UQCRC2	PLCB1	SLC25A4	SLC25A6
Respiratory electron transport, ATP biosynthesis by chemiosmotic coupling, and heat production by uncoupling proteins	5.63043e-07	NDUFA9	NDUFB9	NDUFB8	NDUFA6	NDUFB6	UQCRB	NDUFA5	ATP5A1	NDUFA2	NDUFB2	UQCR10	ATP5L	ATP5B	COX7A2L	NDUFS1	UQCRC2	NDUFV2
Glucose metabolism	5.64421e-07	GPI	TPI1	GOT1	MDH1	MDH2	GBE1	ENO2	PPP2CA	PGK1	SLC25A12	GYG1	PRKACB	GAPDH	PFKM	PFKP
Iron uptake and transport	9.31836e-07	ATP6V1A	ATP6V1G1	ATP6V1G2	ATP6V1B2	ATP6V1H	ATP6V0E2	ATP6V1E1	ATP6V0D1	ATP6V1D	ATP6V1C1	ATP6V0A1	ATP6V1F
Phagosome	1.11977e-06	ATP6V1A	ATP6V1G1	ATP6V1G2	TUBB	STX18	TUBB4B	TUBA4A	SEC61A2	DYNC1LI1	TUBA1C	TUBA1B	TUBB2A	TUBB3	ATP6V1B2	ATP6V1H	ATP6V1E1	ATP6V0D1	ATP6V0E2	ATP6V1D	ATP6V1C1	DYNC1I1	ATP6V0A1	ATP6V1F
Epithelial cell signaling in Helicobacter pylori infection	1.80577e-06	ATP6V1A	ATP6V1G1	ATP6V1G2	CDC42	MAPK10	MAPK8	ATP6V1B2	ATP6V1H	ATP6V1E1	ATP6V0D1	ATP6V0E2	ATP6V1D	ATP6V1C1	ATP6V0A1	ATP6V1F
Gap junction pathway	2.33477e-06	GUCY1B3	PRKCB	TUBB	ITPR1	CSNK1D	HTR2A	TUBB4B	TUBA4A	TUBA1C	GRM5	TUBA1B	TUBB2A	TUBB3	MAPK1	KRAS	PLCB1	PRKACB
Mitochondrial protein import	2.87066e-06	HSPA9	TIMM8B	MTX2	ATP5A1	TIMM10	TOMM20	TOMM22	ATP5B	SAMM50	TIMM17A	SLC25A12	SLC25A4	SLC25A6
Post-chaperonin tubulin folding pathway	4.56812e-06	TUBA1C	TUBA1B	TUBB2A	TUBB3	TBCE	TBCC	TUBB4B	TUBA4A
Gluconeogenesis	7.03836e-06	GPI	TPI1	GOT1	MDH1	MDH2	PGK1	ENO2	SLC25A12	PRKACB	GAPDH
Ck1/Cdk5 regulation by type 1 glutamate receptors	1.00734e-05	CAMK2B	PPP2CA	PRKAR2B	PRKAR1A	GNB1	CSNK1D	PLCB1	PRKACB	CDK5R1
Glycolysis	2.06832e-05	PPP2CA	GPI	TPI1	PGK1	ENO2	GAPDH	PFKM	PFKP	HK1
Degradation of beta-catenin by the destruction complex	2.40997e-05	GSK3B	PSMD12	PSMD14	PPP2R5C	PPP2CA	PSMB7	PSMB4	PSMD4	APC	PPP2R5E	PSMD2	PSMC1	PSMC2	PSMD1
Adaptive immune system	3.75552e-05	GSK3B	PSMD12	PSMD14	YWHAB	CLTC	DCTN3	ITPR1	PIK3R3	AP2A2	RAP1GAP	CDC42	PPP2CA	SEC61A2	PSMB7	PSMB4	KLC2	PSMD4	PPP2R5E	PSMD2	CDC27	KIF5A	PSMD1	KIF3C	KIFAP3	PRKACB	DYNC1I1	SH3GL2	VCAM1	UBE2B	PRKCB	PPP2R5C	DYNLL2	YWHAZ	DNM1	PJA2	PJA1	DNM3	PSMC1	PSMC2	MKRN1	UBE2V2	UBE2N	TRIM36	TRIM37	KRAS	SAE1	DZIP3	CD200
Carbohydrate metabolism	3.82912e-05	GPI	PRPS1	SEH1L	SDC2	GBE1	ENO2	HK1	HS2ST1	PPP2CA	PGK1	IDS	PRKACB	GYG1	TPI1	MDH1	GOT1	MDH2	NUP50	B3GNT2	CSPG5	B4GALT6	SLC25A12	GAPDH	PFKM	PFKP	B4GALT5
Stathmin and breast cancer resistance to antimicrotubule agents	6.63613e-05	CAMK2B	TUBA1C	PRKAR2B	PRKAR1A	RB1CC1	CAMK2G	PRKACB	TUBA4A	UHMK1
FSH regulation of apoptosis	9.46659e-05	BECN1	RAB1A	PDXK	SDC2	ITPR1	ATP2A2	THY1	NLK	AKAP12	RGS4	PGK1	PSMD1	TLK1	ACP2	CAMK2G	CD55	CAP2	RAB2A	ACTR2	TUBB	PPP2R5C	PTP4A1	RAB14	PRKAR1A	GNB1	FGF13	CDK14
Transmembrane transport of small molecules	0.000105626	ATP6V1A	GABRB1	SEH1L	ATP8A2	SLC1A1	SLC1A2	ATP2A2	ATP1A1	HK1	GNG3	PRKAR2B	ATP6V1H	ATP6V1E1	ATP6V0E2	PRKACB	ATP6V1D	SLC18A2	ATP6V1C1	ATP6V0A1	ATP6V1F	ATP6V1G1	SLC12A5	ATP6V1G2	PEX19	ATP2B2	ATP1B1	RAB11A	ARHGEF9	SLC7A8	SLC9A6	GLRB	PRKAR1A	NUP50	GNB1	ATP6V1B2	GNB5	ATP6V0D1
Signaling by insulin receptor	0.000117368	ATP6V1A	ATP6V1G1	ATP6V1G2	YWHAB	ATP6V1B2	ATP6V1H	MAPK1	KRAS	ATP6V1E1	ATP6V0D1	ATP6V0E2	ATP6V1D	EIF4E	ATP6V1C1	ATP6V0A1	ATP6V1F
Calcium regulation in the cardiac cell	0.000118331	CAMK2B	PRKCB	YWHAB	ITPR1	ATP2A2	ARRB1	ATP2B2	ATP1B1	YWHAZ	RGS4	GNG3	PRKAR1A	PRKAR2B	GNB1	GNB5	PRKACB	CAMK2G	RGS7	YWHAH
Neuronal system	0.000118367	CAMK2B	SNAP25	GABRB1	RAB3A	STXBP1	SLC1A1	SLC1A2	AP2A2	NCALD	GLS	GNG3	EPB41L1	NEFL	MAPK1	PRKACB	CAMK2G	SLC18A2	GRIA3	NSF	GABBR2	CHRNB3	SYT1	PRKCB	KCND3	ARHGEF9	GNB1	GNB5	PLCB1
Disease	0.000118828	SNAP25	GSK3B	CCNH	YWHAB	CLTC	AP2A2	PSMD4	PSMD2	PSMD1	ATP6V1E1	PRKACB	SH3GL2	ATP6V1G1	ATP6V1G2	PRKAR1A	NUP50	ATP6V1B2	ATP6V0D1	SLC25A4	PPIA	SLC25A6	ATP6V1A	PSMD12	SEH1L	PSMD14	RNMT	ITPR1	CDC42	PPP2CA	PSMB7	PSMB4	PRKAR2B	DNAJB9	ATP6V1H	MAPK1	ATP6V0E2	ATP6V1D	POLR2K	ATP6V1C1	ATP6V0A1	ATP6V1F	SNCA	SYT1	EIF2S1	PSMC1	PSMC2	SRPRB	KRAS
Glycolysis and gluconeogenesis	0.000146178	GPI	TPI1	GOT1	MDH1	MDH2	ENO2	ADH5	HK1	PGK1	DLD	GAPDH	PFKM	PFKP
Protein metabolism	0.000149258	GALNT11	SRP19	ATP5A1	TIMM10	GSPT2	TOMM20	TOMM22	SEC61A2	TUBA1C	ATP5B	TUBA1B	STS	SAMM50	TUBB3	TIMM17A	MAN1C1	EIF4E	HSPA9	TIMM8B	EIF1AX	MTX2	SSR3	TBCC	TUBB4B	EIF2S1	TUBA4A	TUBB2A	EIF2S3	TBCE	B3GNT2	SRPRB	SLC25A12	B4GALT6	PFDN4	SLC25A4	SLC25A6	B4GALT5
HIF-1 degradation in normoxia	0.000167499	CAMK2B	PSMD12	PSMD14	MAPK10	PSMB7	MAPK8	PSMB4	PSMD4	PSMD2	PSMC1	PSMC2	PSMD1	MAPK1	CAMK2G
Myometrial relaxation and contraction pathways	0.000190644	CAMK2B	PRKCB	YWHAB	GSTO1	PDE4D	ITPR1	ATP2A2	ARRB1	YWHAZ	RGS4	GNG3	PRKAR1A	PRKAR2B	GNB1	GNB5	PRKACB	CAMK2G	RGS7	YWHAH
HIV factor interactions with host	0.000196564	PSMD12	SEH1L	PSMD14	AP2A2	PSMB7	PSMB4	PSMD4	PSMD2	NUP50	PSMC1	PSMC2	PSMD1	ATP6V1H	PPIA	SLC25A4	RAN	SLC25A6
Phosphatidylinositol signaling system	0.000200454	DGKB	PRKCB	ITPR1	PIK3R3	OCRL	INPP4A	IMPA1	SYNJ1	PI4KA	PIP5K1B	PLCB1	PI4K2A	CDS2
Phospholipid metabolism	0.000291838	ARF3	ASAH1	CERS6	CERK	PITPNB	PIK3R3	OCRL	MTMR4	PLD3	AGPAT4	INPP4A	PTDSS1	COL4A3BP	STS	SYNJ1	VAPB	OSBP	PI4KA	PIP5K1B	GPD1L	PI4K2A	CDS2
Phosphatidylinositol metabolism	0.000442296	ARF3	INPP4A	SYNJ1	PITPNB	PI4KA	PIK3R3	OCRL	PIP5K1B	MTMR4	PI4K2A
Glutamate neurotransmitter release cycle	0.000522573	SNAP25	RAB3A	SYT1	STXBP1	SLC1A1	GLS
Norepinephrine neurotransmitter release cycle	0.000894877	SNAP25	RAB3A	SYT1	STXBP1	SLC18A2
Attenuation of GPCR signaling	0.000915688	PRKAR1A	PRKAR2B	PRKCB	ARRB1	PRKACB
Axon guidance	0.00105728	GSK3B	CNTNAP1	YWHAB	PITPNA	CLTC	CRMP1	AP2A2	CDC42	PPP3CB	CHL1	CFL2	SLIT1	MAPK1	SCN3B	PAK3	SCN3A	MYH10	SH3GL2	CAP2	LIMK2	RANBP9	ANK2	L1CAM	DNM1	DNM3	KRAS	PFN2	CDK5R1
Opioid signaling	0.00116867	PPP2CA	PPP3CB	GNG3	PRKAR1A	PRKAR2B	PDE4D	GNB1	ITPR1	MAPK1	GNB5	PLCB1	PRKACB
L1CAM interactions	0.00124183	CNTNAP1	CLTC	RANBP9	ANK2	L1CAM	AP2A2	DNM1	DNM3	CHL1	MAPK1	SCN3B	SCN3A	SH3GL2
Cooperation of prefoldin and TriC/CCT in actin and tubulin folding	0.00125817	TUBA1C	TUBA1B	TUBB2A	TUBB3	TUBB4B	PFDN4	TUBA4A
Dopamine neurotransmitter release cycle	0.00125857	SNAP25	RAB3A	SYT1	STXBP1	SLC18A2
Fc gamma receptor-mediated phagocytosis	0.00126717	VAV3	PRKCB	LIMK2	ARPC5L	PIK3R3	DNM1	DNM3	CDC42	CFL2	MAPK1	AMPH	PIP5K1B	DNM1L
Glycogen metabolism	0.00127054	PPP2CA	GSK3B	PPP2R2C	PPP2R5E	PPP2R2B	GBE1	PPP2R5C	GYG1
Pathogenic Escherichia coli infection	0.00128462	CDC42	TUBA1C	TUBA1B	TUBB2A	TUBB3	TUBB	ARPC5L	TUBB4B	YWHAZ	TUBA4A
Autodegradation of Cdh1 by Cdh1-APC/C	0.00130683	PSMB7	PSMD12	PSMB4	PSMD4	PSMD14	PSMD2	PSMC1	CDC27	PSMC2	PSMD1
G-protein signaling pathways	0.00131211	PRKCB	PDE4D	ITPR1	AKAP6	AKAP12	GNG3	PRKAR1A	PRKAR2B	GNB1	KRAS	GNB5	PDE8B	PRKACB
Wnt signaling pathway	0.00136714	CAMK2B	GPI	GSK3B	PRKCB	CSNK1D	ARRB1	PPP2R5C	NLK	DKK3	PPP2CA	MAPK10	PPP3CB	MAPK8	APC	PPP2R5E	PPP2R2B	PIN1	PLCB1	PRKACB	CAMK2G	PI4K2A	PAFAH1B1
Recycling pathway of cell adhesion molecule L1	0.00145338	DNM3	CLTC	MAPK1	L1CAM	AP2A2	SH3GL2	DNM1
HIV infection	0.00147543	PSMD12	SEH1L	PSMD14	CCNH	RNMT	AP2A2	PSMB7	PSMB4	PSMD4	PSMD2	PSMC1	NUP50	PSMC2	PSMD1	ATP6V1H	PPIA	SLC25A4	POLR2K	RAN	SLC25A6
Tricarboxylic acid (TCA) cycle	0.00190554	ACLY	SUCLA2	MDH1	NNT	MDH2	IDH3B	DLD	IDH3A
mRNA stability regulation by proteins that bind AU-rich elements	0.00192209	PSMB7	PSMD12	PSMB4	PSMD4	PSMD14	YWHAB	PSMD2	PSMC1	PSMC2	HNRNPD	PSMD1	YWHAZ
Immune system	0.00202602	GSK3B	YWHAB	CLTC	AP2A2	SEC61A2	PSMD4	PPP2R5E	PSMD2	CDC27	KIF5A	PSMD1	ARIH1	KIFAP3	PRKACB	SH3GL2	PRKCB	PPP2R5C	DYNLL2	YWHAZ	ATG12	PJA2	DNM1	PJA1	DNM3	NUP50	UBE2V2	CAMK2B	PSMD12	SEH1L	PSMD14	DCTN3	ITPR1	PIK3R3	RAP1GAP	CDC42	PPP2CA	PSMB7	PSMB4	MAPK8	KLC2	MAPK1	KIF3C	EIF4E	CAMK2G	CD55	DYNC1I1	VCAM1	UBE2B
Glutamate binding and activation of AMPA receptors and synaptic plasticity	0.00218943	CAMK2B	NSF	EPB41L1	PRKCB	AP2A2	CAMK2G	GRIA3
Proteasome degradation	0.00236101	PSMB7	UCHL1	PSMD12	PSMB4	PSMD4	UBE2B	PSMD2	PSMC1	PSMC2	PSMD1
Apoptosis	0.00238346	PSMD12	PSMD14	MAGED1	YWHAB	PIK3R3	XIAP	DYNLL2	MAPK10	PSMB7	PPP3CB	PSMB4	MAPK8	PSMD4	APC	PRKAR1A	PRKAR2B	PSMD2	PSMC1	PSMC2	PSMD1	DNM1L	PRKACB
Retrograde neurotrophin signaling	0.00243017	DNM3	CLTC	AP2A2	DNM1	SH3GL2
Nitric oxide signaling pathway	0.00256241	CAMK2B	PPP3CB	PRKCB	PRKAR1A	PRKAR2B	PRKACB
Ubiquitin-mediated degradation of phosphorylated Cdc25A	0.00258192	PSMB7	PSMD12	PSMB4	PSMD4	PSMD14	PSMD2	PSMC1	PSMC2	PSMD1	OAZ2
Protein folding	0.00284112	TUBA1C	TUBA1B	TUBB2A	TUBB3	TBCE	TBCC	PFDN4	TUBB4B	TUBA4A
Destabilization of mRNA by AUF1 (hnRNP D0)	0.00321683	PSMB7	PSMD12	PSMB4	PSMD4	PSMD14	PSMD2	PSMC1	PSMC2	HNRNPD	PSMD1
NGF signaling via TRKA from the plasma membrane	0.00339032	GSK3B	NTRK2	YWHAB	CLTC	ITPR1	AP2A2	DNM1	DNM3	PPP2CA	PRKAR1A	PRKAR2B	MAPK1	KRAS	PRKACB	SH3GL2
Calcineurin-dependent NFAT signaling role in lymphocytes	0.00365322	GSK3B	PPP3CB	MAPK8	YWHAB	PRKCB	RCAN2	YWHAZ	RAN	YWHAH
Activation of NF-kappaB in B cells	0.00397333	PSMB7	PSMD12	PSMB4	PSMD4	PSMD14	PRKCB	PSMD2	PSMC1	PSMC2	PSMD1
Integration of energy metabolism	0.00441454	SNAP25	STXBP1	ITPR1	PPP2CA	ACLY	GNG3	PRKAR1A	PRKAR2B	GNB1	GNB5	PLCB1	PRKACB	SLC25A4	SLC25A6
NFAT involvement in hypertrophy of the heart	0.00443284	CAMK2B	GSK3B	PPP3CB	MAPK8	PRKAR1A	PRKAR2B	ATP2A2	MAPK1	PRKACB	YWHAH
Signaling by NGF	0.0044545	VAV3	GSK3B	NTRK2	MAGED1	YWHAB	MCF2	CLTC	ITPR1	AP2A2	DNM1	PPP2CA	DNM3	ARHGEF9	MAPK8	PRKAR1A	PRKAR2B	MAPK1	KRAS	PRKACB	SH3GL2
Inositol phosphate metabolism	0.00451733	INPP4A	TPI1	IMPA1	SYNJ1	PI4KA	OCRL	PIP5K1B	PLCB1	PI4K2A
IGF1 receptor signaling through beta-arrestin	0.00462224	PPP2CA	MAPK10	MAPK8	PPP2R2B	MAPK1	ARRB1
Neurotrophin signaling pathway	0.00467471	CAMK2B	GSK3B	NTRK2	MAGED1	YWHAB	PIK3R3	YWHAZ	CDC42	MAPK10	MAPK8	MAPK1	KRAS	CAMK2G	YWHAH
Long-term potentiation	0.00467821	CAMK2B	GRM5	PPP3CB	PRKCB	ITPR1	MAPK1	KRAS	PLCB1	PRKACB	CAMK2G
DARPP-32 events	0.0046815	PPP2CA	PPP3CB	PRKAR2B	PRKAR1A	PDE4D	PRKACB
Downstream signaling events Of B cell receptor (BCR)	0.00494735	GSK3B	PSMB7	PSMD12	PSMB4	PSMD4	PSMD14	PRKCB	PSMD2	PSMC1	PSMC2	PSMD1	KRAS
Oocyte meiosis	0.00514369	CAMK2B	YWHAB	ITPR1	PPP2R5C	YWHAZ	PPP2CA	PPP3CB	PPP2R5E	CDC27	MAPK1	PRKACB	CAMK2G	YWHAH
Eukaryotic protein translation	0.00528098	EIF2S3	EIF1AX	EIF2S1	EIF4E	EIF4G3
Beta-catenin phosphorylation cascade	0.00534538	PPP2CA	GSK3B	APC	PPP2R5E	PPP2R5C
Cyclin A-Cdk2-associated events at S phase entry	0.00536112	PSMB7	PSMD12	PSMB4	PSMD4	PSMD14	CCNH	PSMD2	PSMC1	PSMC2	PSMD1
Neurotransmitter release cycle	0.00537672	SNAP25	RAB3A	SYT1	STXBP1	SLC1A1	SLC18A2	GLS
Licensing factor removal from origins	0.00665929	PSMB7	PSMD12	PSMB4	PSMD4	PSMD14	PSMD2	PSMC1	PSMC2	PSMD1
MHC class II antigen presentation	0.00724246	DNM3	KLC2	KIF5A	CLTC	DCTN3	KIF3C	KIFAP3	AP2A2	DYNLL2	SH3GL2	DNM1	DYNC1I1
Acetylcholine neurotransmitter release cycle	0.00850465	SNAP25	RAB3A	SYT1	STXBP1
ERBB1 downstream pathway	0.00911329	CYFIP2	CDC42	PPP2CA	ARF4	ACTR2	MAPK8	YWHAB	PIK3R3	MAPK1	KRAS	YWHAZ	YWHAH
Antigen presentation: folding, assembly, and peptide loading of class I MHC proteins	0.00919836	PSMD12	PSMD14	UBE2B	PJA2	PJA1	SEC61A2	PSMB7	PSMB4	PSMD4	PSMD2	PSMC1	CDC27	PSMC2	MKRN1	UBE2V2	UBE2N	PSMD1	TRIM36	TRIM37	SAE1	DZIP3
Apoptosis regulation	0.00963635	PSMB7	PSMD12	PSMB4	PSMD4	PSMD14	MAGED1	PSMD2	PSMC1	PSMC2	PSMD1
Antigen processing: cross presentation	0.0105585	SEC61A2	PSMB7	PSMD12	PSMB4	PSMD4	PSMD14	PSMD2	PSMC1	PSMC2	PSMD1
Skeletal muscle hypertrophy is regulated via AKT/mTOR pathway	0.0106552	PPP2CA	GSK3B	EIF2S3	EIF2S1	EIF4E
Hemostasis pathway	0.0106921	GUCY1B3	DGKB	ITPR1	PIK3R3	ATP2A2	ARRB1	CDC42	PPP2CA	GNG3	KLC2	PRKAR2B	PPP2R5E	KIF5A	MFN2	MAPK1	KIF3C	KIFAP3	PRKACB	VAV3	PRKCB	ATP2B2	PPP2R5C	L1CAM	ATP1B1	YWHAZ	TUBA4A	SLC7A8	PRKAR1A	GNB1	KRAS	GNB5	PPIA
CDC42 activity regulation	0.0107841	CDC42	VAV3	ARHGEF9	APC	MCF2	NME1
ERBB1 internalization pathway	0.0107963	CDC42	SYNJ1	PIK3R3	AMPH	KRAS	SH3GL2	DNM1
Thrombin signaling through protease-activated receptors	0.0108151	ARFGEF1	GNG3	PRKCB	GNB1	MAPK1	ARRB1	GNB5	PLCB1
Rab GTPases mark targets in the endocytotic machinery	0.0111214	RAB2A	RAB1A	RAB3A	RAB11A
Interleukin-2 signaling pathway	0.0117352	SNAP25	GALNT11	SRP19	YWHAB	CLTC	DDX42	GLS	RBM3	LAPTM4B	TLK1	TSPYL1	TPI1	PRKCB	MMD	ATP6AP2	VWA5A	ANK2	OCRL	PPP2R5C	ATP1B1	NME1	PTP4A1	GARS	VAMP4	GAPDH	B4GALT5	IDI1	NOLC1	PIK3R3	ADD2	AP3M2	PPP1R2	MAPK8	SAMM50	SPOCK2	MAPK1	NDUFV2	CD55	PTPRN2	GOT1	SRD5A1	FUCA1	LIMK2	IMMT	NELL2	NR4A2	PPP2R2B	UBE2N
Signaling by EGFR in cancer	0.0124345	CDC42	GSK3B	PRKAR1A	PRKAR2B	YWHAB	CLTC	ITPR1	MAPK1	KRAS	PRKACB	AP2A2	SH3GL2
Platelet homeostasis	0.0128082	PPP2CA	GUCY1B3	GNG3	PPP2R5E	GNB1	ITPR1	ATP2A2	ATP2B2	PPP2R5C	GNB5
APC/C-mediated degradation of cell cycle proteins	0.012935	PSMB7	PSMD12	PSMB4	PSMD4	PSMD14	PSMD2	PSMC1	CDC27	PSMC2	PSMD1
Insulin secretion regulation by glucagon-like peptide-1	0.0135302	GNG3	PRKAR2B	PRKAR1A	GNB1	ITPR1	GNB5	PRKACB
Amino acid metabolism	0.0137852	PSMD12	OAT	PSMD14	GOT1	OAZ2	ASS1	GLS	PSMB7	PSMB4	PSMD4	PSMD2	PSMC1	PSMC2	SMS	PSMD1	BCAT1	DLD
Developmental biology	0.0140338	GSK3B	CNTNAP1	YWHAB	CLTC	PITPNA	CRMP1	ACVR1B	AP2A2	CDC42	CHL1	SLIT1	MAPK1	CTNNA2	SCN3B	PAK3	SCN3A	MYH10	SH3GL2	CAP2	LIMK2	RANBP9	ANK2	L1CAM	DNM1	MED7	DNM3	KRAS	PFN2	CDK5R1
PDGFB signaling pathway	0.0140735	CYFIP2	ACTR2	YWHAB	PIK3R3	YWHAZ	PPP2CA	MAPK10	MAPK8	PPP2R2B	PIN1	MAPK1	KRAS	YWHAH
Wnt signaling pathway and pluripotency	0.0141161	PPP2CA	MAPK10	GSK3B	APC	PPP2R2C	PRKCB	PPP2R5E	PPP2R2B	PPP2R5C	NLK	PAFAH1B1
ERBB2/ERBB3 signaling events	0.0147267	CDC42	MAPK10	MAPK8	PPP3CB	PIK3R3	MAPK1	KRAS
Long-term depression	0.0148102	PPP2CA	GUCY1B3	GRM5	PRKCB	ITPR1	MAPK1	KRAS	PLCB1	GRIA3
GnRH signaling pathway	0.0173029	CAMK2B	CDC42	MAPK10	MAPK8	PRKCB	ITPR1	MAPK1	KRAS	PLCB1	PRKACB	CAMK2G
Progesterone-initiated oocyte maturation	0.0175491	PRKAR1A	PRKAR2B	MAPK1	PIN1	PRKACB
CREB transcription factor and its extracellular signals	0.0177058	PRKCB	PRKAR1A	PRKAR2B	MAPK1	PRKACB
BAD phosphorylation mediated by IGF1R signaling	0.0178653	PRKAR1A	PRKAR2B	MAPK1	PRKACB	YWHAH
Lipid and lipoprotein metabolism	0.0179601	ARF3	IDI1	ASAH1	ALAS1	CERK	PITPNB	PIK3R3	HMGCR	MTMR4	PLD3	AGPAT4	PTDSS1	COL4A3BP	STS	OXCT1	OSBP	PIP5K1B	PRKACB	CERS6	HMGCS1	SRD5A1	OCRL	MED7	INPP4A	ACLY	SYNJ1	VAPB	AGPS	PI4KA	GPD1L	PI4K2A	CDS2
Cell cycle	0.0206797	GSK3B	PSMD12	SEH1L	PSMD14	CCNH	YWHAB	DCTN3	PPP2CA	PSMB7	PSMB4	PSMD4	PRKAR2B	PPP2R5E	PSMD2	CDC27	PSMD1	YWHAH	TUBB	CSNK1D	PPP2R5C	TUBB4B	YWHAZ	TUBA4A	ZWINT	PSMC1	ZW10	PSMC2	NHP2	TERF2IP	PAFAH1B1
Proteasome complex	0.0209443	PSMB7	PSMD12	PSMB4	PSMD14	PSMD4
Adrenergic pathway	0.022137	PRKCB	PDE4D	ITPR1	RGS4	MAPK10	MAPK8	MAPK1	PLCH1	KRAS	PDE8B	PLCB1	PRKACB	RGS7
Ion channel transport	0.0223364	GABRB1	ARHGEF9	ATP8A2	GLRB	ATP2A2	ATP2B2	ATP1A1	ATP1B1
Terpenoid backbone biosynthesis	0.0231167	IDI1	HMGCS1	HMGCR	DHDDS
PI3K/PLC/TRK pathway	0.0236943	GSK3B	YWHAB	EPB41L1	KRAS	YWHAZ	YWHAH
FoxO family signaling	0.0253591	MAPK10	MAPK8	YWHAB	CSNK1D	YWHAZ	RAN	YWHAH
TGF-beta regulation of extracellular matrix	0.0259583	CAMK2B	PRPS1	IDI1	ASAH1	CNTNAP1	PTN	HMGCR	MTMR4	ADH5	CYR61	CDC42	RGS4	PPP3CB	UCHL1	FAM3C	CD55	B3GALNT1	GSTM3	VCAM1	GOT1	HMGCS1	LIMK2	ATP1B1	CKAP4	ACLY	ILF3	TSPAN13	FKBP1B	SCG5	GARS	IARS	UMPS	SCG2	PFKP	CDK5R1
Activation of NMDA receptor upon glutamate binding and postsynaptic events	0.0267416	CAMK2B	MAPK1	NEFL	CAMK2G	PRKACB	GRIA3
EGF/EGFR signaling pathway	0.0270202	VAV3	PRKCB	IQSEC1	STXBP1	LIMK2	NEDD8	DNM1	CDC42	MAPK8	SYNJ1	MAPK1	KRAS	SH3GL2
Translation factors	0.0274309	EIF2S3	EIF1AX	GSPT2	EIF4E	EIF2S1	EIF4G3	PAIP1
Sonic Hedgehog (Shh) pathway	0.0276085	GSK3B	PRKAR1A	PRKAR2B	PRKACB
Aquaporin-mediated transport	0.0276504	GNG3	PRKAR1A	PRKAR2B	GNB1	GNB5	PRKACB	RAB11A
Angiotensin II-stimulated signaling through G-proteins and beta-arrestin	0.0276643	MAPK10	MAPK8	PRKCB	ITPR1	MAPK1	ARRB1	PLCH1	PLCB1
Rap1 signaling	0.0278242	YWHAB	YWHAZ	PRKACB	RAP1GAP
GluR2-containing AMPA receptor trafficking	0.0280433	NSF	PRKCB	AP2A2	GRIA3
ERBB signaling pathway	0.0283972	CAMK2B	MAPK10	GSK3B	MAPK8	PRKCB	PIK3R3	MAPK1	KRAS	PAK3	CAMK2G
Cardiac muscle contraction	0.0311868	COX7A2L	SLC9A6	UQCRB	TPM3	ATP2A2	UQCRC2	ATP1A1	UQCR10	ATP1B1
eIF4E and p70 S6 kinase regulation	0.0314268	PPP2CA	PRKCB	MAPK1	EIF4E	EIF4G3
BAD phosphorylation regulation	0.0316631	PRKAR2B	PRKAR1A	MAPK1	PRKACB	YWHAH
Unblocking of NMDA receptor, glutamate binding and activation	0.0327716	CAMK2B	NEFL	CAMK2G	GRIA3
PIP biosynthesis at the Golgi membrane	0.0330108	ARF3	PI4KA	OCRL	PI4K2A
Endocytotic role of NDK, phosphins and dynamin	0.0332535	PPP3CB	SYNJ1	DNM1	NME1
Beta-arrestin-dependent recruitment of Src kinases in GPCR signaling	0.0334998	MAPK1	ARRB1	PLCB1	DNM1
Pyruvate metabolism and citric acid (TCA) cycle	0.035579	SUCLA2	NNT	MDH2	IDH3B	DLD	IDH3A
Bioactive peptide-induced signaling pathway	0.0401115	CAMK2B	MAPK8	PRKCB	GNB1	MAPK1	CAMK2G
Thyroid cancer	0.0410504	RET	TPM3	CCDC6	MAPK1	KRAS
Reelin signaling pathway	0.0413416	GSK3B	MAPK8	MAP1B	CDK5R1	PAFAH1B1
Signaling by the B cell receptor (BCR)	0.0425055	GSK3B	PSMD12	PSMD14	PRKCB	ITPR1	PSMB7	PSMB4	PSMD4	PSMD2	PSMC1	PSMC2	PSMD1	KRAS
Aldosterone-regulated sodium reabsorption	0.0441026	PRKCB	PIK3R3	MAPK1	KRAS	ATP1A1	ATP1B1
Signaling pathway from G-protein families	0.0461618	PPP3CB	PRKAR2B	PRKCB	PRKAR1A	PRKACB
DNA replication	0.0462317	PSMD12	SEH1L	PSMD14	PPP2R5C	ZWINT	PPP2CA	PSMB7	PSMB4	PSMD4	PPP2R5E	PSMD2	ZW10	PSMC1	PSMC2	PSMD1	PAFAH1B1
Activation of kainate receptors upon glutamate binding	0.046478	GNG3	GNB1	GNB5	PLCB1	NCALD
GABA biosynthesis, release, reuptake and degradation	0.046615	SNAP25	RAB3A	SYT1	STXBP1
Bacterial invasion of epithelial cells	0.0466391	DNM3	CDC42	CLTC	ARPC5L	PIK3R3	CTNNA2	DNM1L	DNM1
Cell differentiation by G alpha (i/o) pathway inferred from mouse Neuro2A model	0.0476976	ASAH1	CNR1	MAPK1	KRAS	PRKACB	RAP1GAP
Sphingolipid metabolism	0.0488331	COL4A3BP	ASAH1	STS	CERS6	CERK	VAPB	OSBP	B4GALT6
Electron transport reaction in mitochondria	0.0489768	ATP5A1	SLC25A4	SLC25A6
Deregulation of CDK5 in Alzheimer's disease	0.049299	PPP2CA	GSK3B	CDK5R1
Activation of the AP-1 family of transcription factors	0.0496255	MAPK10	MAPK8	MAPK1
Enrichment analysis tool :
BioPlanet 2019 (embeded in Enrichr enrichment platform)
Compilesand integrates libraries of pathways from a large number of publically-available sources
Ref : Huang R et al. Frontiers in Pharmacology 2019
[truncated: 73 more columns]
